# Supplementary material for: Somatic Copy Number Alterations in Circulating Cell-Free DNA as a Prognostic Biomarker for Hepatocellular Carcinoma: Insights from a Proof-of-Concept Study
Source: Cancers (Basel). 2025 Mar 26;17(7):1115. doi: 10.3390/cancers17071115 (PMC11988118; doi:10.3390/cancers17071115)
Supplement: Supplementary file 1 [file cancers-17-01115-s001.zip]

Archive with 1 entries (1 files):
- cancers-3516054-supplementary.pdf
